# Supplementary material for: PTEX helps efficiently traffic haemoglobinases to the food vacuole in Plasmodium falciparum
Source: PLoS Pathog. 2023 Jul 31;19(7):e1011006. doi: 10.1371/journal.ppat.1011006 (PMC10414648; doi:10.1371/journal.ppat.1011006)
Supplement: S1 Table — (XLSX) [file ppat.1011006.s022.xlsx]

## Sheet: Time course metabolites
Number on heat map S1 Fig A	Metabolites	Mean											Log2 fold change ratio to untreated							Std Dev											Coefficient of Variation
	Nucleotide sugar	18 hpi 0 mM	18 hpi 0.15 mM	18 hpi 1 mM	24 hpi 0 mM	24 hpi 0.15 mM	24 hpi 1 mM	30 hpi 0 mM	30 hpi 0.15 mM	30 hpi 1 mM	uRBC		18 hpi 0.15 mM	18 hpi 1 mM	24 hpi 0.15 mM	24 hpi 1 mM	30 hpi 0.15 mM	30 hpi 1 mM		18 hpi 0 mM	18 hpi 0.15 mM	18 hpi 1 mM	24 hpi 0 mM	24 hpi 0.15 mM	24 hpi 1 mM	30 hpi 0 mM	30 hpi 0.15 mM	30 hpi 1 mM	uRBC		18 hpi 0 mM	18 hpi 0.15 mM	18 hpi 1 mM	24 hpi 0 mM	24 hpi 0.15 mM	24 hpi 1 mM	30 hpi 0 mM	30 hpi 0.15 mM	30 hpi 1 mM	uRBC
1	D-Glucosamine (3*)	200	163.76	3260.99	200	467.938	3496.61	200	159.714	1656.58	64.4057		-0.288415	4.02724	1.22632	4.12788	-0.324511	3.05014		0	49.5405	223.952	0	107.062	260.6	0	44.7284	928.506	58.1326		0	0.302519	0.0686761	0	0.228795	0.0745293	0	0.280054	0.560494	0.902601
2	GDP-mannose (1*)	2655.13	2948.24	4281.4	3643.28	3981.97	4737.96	4164.98	2823.55	2410.59	2157.16		0.151072	0.689302	0.128245	0.379029	-0.560799	-0.788922		850.425	853.335	43.1399	747.942	389.605	246.666	470.956	925.921	1387.66	212.372		0.320295	0.289439	0.0100761	0.205294	0.0978422	0.0520616	0.113075	0.327928	0.575651	0.0984496
3	Glucosamine 6-phosphate (2*)	0	545.621	4518.77	0	858.4	5226.36	26.5189	549.905	2770.75	0		0	0	0	0	4.37409	6.70711		0	110.655	747.805	0	129.24	478.421	45.9321	103.914	2089.14	0		N/A	0.202806	0.165488	N/A	0.150559	0.09154	1.73205	0.188968	0.753999	N/A
4	Mannitol (1*)	46061.8	44263	55343.5	52013	68394.5	56249.4	48696	46477.1	47194.9	240166		-0.0574704	0.264844	0.395006	0.112964	-0.0672819	-0.0451733		17659.4	17508.8	31995.9	12955.9	7201.09	22717.6	3415.71	9013.1	10918.1	10091.3		0.383385	0.395564	0.578133	0.24909	0.105288	0.403874	0.0701435	0.193925	0.231342	0.0420181
5	N-Acetyl-D-glucosamine	2231.83	3509.43	3625.5	2017.3	2425.15	5144.49	1236.65	2957.89	2900.02	3933.15		0.653013	0.699953	0.265649	1.3506	1.25813	1.22962		751.231	719.248	3140.04	154.186	3429.69	126.425	475.963	810.931	1198.29	252.874		0.336599	0.204947	0.866098	0.0764317	1.41421	0.0245749	0.384881	0.274159	0.4132	0.0642932
6	UDP-D-galactose (4*)	18353.3	18516.2	31692.4	25577.6	29379.3	31703.2	29857.6	20932.2	18597.3	24496.6		0.0127439	0.788094	0.19992	0.309747	-0.512377	-0.683006		5271.11	7109.89	733.453	5637.1	4767.6	861.946	4897.2	8105.3	12660	819.773		0.287202	0.383983	0.0231429	0.220392	0.162277	0.027188	0.164018	0.387217	0.680741	0.0334647
7	UDP-glucose (2*)	18353.3	18516.2	31692.4	25577.6	29379.3	31703.2	29857.6	20932.2	18597.3	24496.6		0.0127439	0.788094	0.19992	0.309747	-0.512377	-0.683006		5271.11	7109.89	733.453	5637.1	4767.6	861.946	4897.2	8105.3	12660	819.773		0.287202	0.383983	0.0231429	0.220392	0.162277	0.027188	0.164018	0.387217	0.680741	0.0334647
8	UDP-N-acetyl-D-glucosamine (4*)	17945.8	53848.2	99008.9	20394.8	91548.5	110384	21938.2	60171.4	66117	11823.6		1.58525	2.46391	2.16633	2.43625	1.45564	1.59158		5461.59	21692.9	4974.71	3409.05	10291	2878.92	3881.65	19496.5	32587.1	241.826		0.304338	0.402852	0.0502451	0.167153	0.11241	0.026081	0.176936	0.324015	0.49287	0.0204527
	Nucleotide/sine
9	ADP (1*)	24642.5	23168.5	36418.3	21385.5	29347.9	29792.7	17981.1	17649.6	18435.3	102646		-0.0889841	0.563514	0.456625	0.478324	-0.0268461	0.0359917		8762.97	9170.59	2583.04	4438.69	1276.05	1773.22	2283.4	5443.24	14416.5	10533.2		0.355603	0.395821	0.0709269	0.207556	0.0434802	0.0595187	0.126989	0.308406	0.782007	0.102617
10	AMP (3*)	2724.59	2298.87	3969.12	2398.11	3547.11	3632.65	1702.37	2457.98	2289.99	34212.3		-0.245115	0.542779	0.564746	0.599123	0.529929	0.427799		759.599	944.511	928.405	255.952	197.585	336.704	139.891	509.599	1359.26	3064.59		0.278794	0.410859	0.233907	0.106731	0.0557031	0.0926882	0.0821742	0.207324	0.593568	0.0895758
11	ATP (2*)	398512	442199	531230	372729	437066	432028	410698	291015	271515	466961		0.150075	0.414715	0.229723	0.212999	-0.496983	-0.597044		115217	117718	18114.5	106431	52664.2	4833.76	90824	92995.2	188734	51853.2		0.289118	0.26621	0.0340992	0.285545	0.120495	0.0111885	0.221146	0.319554	0.695114	0.111044
12	CTP (2*)	2013.79	2612.61	3165.27	3319.89	3286.65	3428.68	5444.92	3256.91	2761.07	28.7828		0.375574	0.652413	-0.014518	0.0465186	-0.74141	-0.979683		414.034	786.582	267.119	965.718	1017.65	263.276	1061.15	1198.61	2375.56	49.8533		0.205599	0.301072	0.0843907	0.290888	0.309632	0.0767864	0.194889	0.368021	0.860376	1.73205
13	GDP (2*)	671.059	685.229	852.773	582.562	657.569	653.722	580.695	502.973	463.37	599.488		0.0301475	0.345722	0.17473	0.166266	-0.2073	-0.325614		112.099	59.4571	112.132	70.8359	51.7142	179.503	54.5424	148.504	34.9432	201.465		0.167048	0.0867697	0.131491	0.121594	0.0786445	0.274587	0.0939261	0.295252	0.0754109	0.336062
14	GTP (1*)	12136.7	14219.8	15701.9	10880.9	12227.4	13009.4	15124.3	10395.2	9632.4	3030.92		0.228523	0.371559	0.168314	0.257759	-0.54095	-0.650903		3026.27	3547.28	685.519	3103.29	977.49	142.981	3708.61	2913.66	6445	1009.49		0.249349	0.249461	0.0436585	0.285205	0.0799429	0.0109906	0.245209	0.280288	0.669095	0.333066
15	IMP (3*)	9844.76	8370.89	13137.8	22170	22630.5	23679.4	25689.8	13640.6	11234.8	6136.16		-0.233976	0.416298	0.0296562	0.0950235	-0.913291	-1.19322		2188.77	3251.86	1228.32	4171.99	2349.31	982.526	2436.74	4351.94	8245.32	608.211		0.222328	0.388472	0.0934947	0.188182	0.103812	0.0414928	0.0948527	0.319044	0.733912	0.0991191
	Haemoglobin peptides
16	DALT	107.859	0	243.759	3351.24	539.187	176.648	8713.39	379.638	311.696	25.9392		0	1.1763	-2.63584	-4.24575	-4.52054	-4.80502		41.9837	0	152.938	962.739	39.207	90.8542	5922.52	58.7763	356.695	44.9279		0.389246	N/A	0.627413	0.287278	0.0727151	0.514324	0.679704	0.154822	1.14437	1.73205
17	DGLA	25.5907	0	110.311	2713.48	286.605	185.792	6295.57	279.05	129.304	0		0	2.10789	-3.24301	-3.86838	-4.49574	-5.6055		44.3243	0	57.0783	1122.3	10.5348	44.5541	2228.79	239.426	223.961	0		1.73205	N/A	0.517432	0.413603	0.0367571	0.239806	0.354025	0.858006	1.73205	N/A
18	DLS	2261.96	165.307	352.933	78903.3	5510.31	1477.94	162050	44783.3	5674.87	59.4772		-3.77435	-2.68011	-3.83988	-5.73843	-1.85541	-4.83571		856.679	79.45	52.4735	15028.8	405.27	372.182	67683.7	13720	5148.82	52.5562		0.378733	0.48062	0.148678	0.190471	0.0735476	0.251826	0.417672	0.306363	0.907301	0.883635
19	DLSTPDA	3388.7	1772.55	1361.24	2330.05	12115.5	3129.64	1601.21	3067.17	2361.23	4452.73		-0.934906	-1.31581	2.37841	0.425635	0.937743	0.560373		1186.53	608.228	290.316	403.026	13702.4	125.454	572.736	919.354	1143.28	1148		0.350143	0.343137	0.213273	0.172969	1.13098	0.0400857	0.357689	0.29974	0.484186	0.257819
20	ESFG	416.446	122.981	175.344	5274.8	1034.1	496.833	9439.04	1252.83	611.156	0		-1.75969	-1.24794	-2.35074	-3.40828	-2.91345	-3.94903		234.009	144.255	239.714	693.086	101.753	49.9373	1447.59	336.28	527.716	0		0.56192	1.17299	1.36711	0.131396	0.0983979	0.100511	0.153362	0.268417	0.863471	N/A
21	GGEAL	118.416	0	53.3039	1973.3	75.4159	46.1185	4711.84	561.956	165.371	0		0	-1.15156	-4.7096	-5.41912	-3.06776	-4.83251		36.9188	0	46.2326	315.846	5.19931	39.9839	612.651	266.646	158.585	0		0.31177	N/A	0.86734	0.16006	0.0689419	0.866982	0.130024	0.474496	0.958965	N/A
22	HLD	412.029	100.245	290.867	36928	2212.65	861.655	95755.9	20399.8	5603.76	0		-2.03922	-0.502384	-4.06087	-5.42146	-2.2308	-4.0949		199.529	113.016	98.5388	10963.3	281.173	201.936	38531.2	2275.26	5794.54	0		0.484259	1.1274	0.338776	0.296883	0.127075	0.234359	0.40239	0.111533	1.03405	N/A
23	HVDD	673.147	176.986	117.923	11148.8	1111.23	200.756	30163.5	4640.81	1381.34	0		-1.92729	-2.51308	-3.32666	-5.7953	-2.70036	-4.44867		210.205	180.492	72.1858	2615.45	192.544	32.2363	4053.65	1968.84	1214.03	0		0.312272	1.01981	0.612146	0.234595	0.173272	0.160575	0.134389	0.424245	0.878884	#DIV/0!
24	LD	130.99	119.859	126.717	14640.2	780.793	238.141	32775.1	6234.21	1551.81	263.068		-0.128112	-0.04784	-4.22886	-5.94198	-2.39432	-4.40057		69.8471	38.0729	142.643	1065.29	260.591	140.595	2474.69	1928.95	827.122	213.12		0.533225	0.317647	1.12567	0.0727642	0.333751	0.590386	0.0755052	0.309413	0.533003	0.810135
25	PD	4054.23	1145.13	1219.66	38645.9	3862.14	1525.18	91624.6	14877.9	4088.01	119.953		-1.82391	-1.73295	-3.32284	-4.66326	-2.62257	-4.48627		1130.69	694.568	371.753	3241.24	152.401	402.484	7698.09	4214.4	2158.48	51.6322		0.278891	0.606539	0.3048	0.0838702	0.0394603	0.263893	0.0840177	0.283266	0.528003	0.430438
26	PE	3130.14	668.036	739.104	48894.6	3811.52	1082.47	133104	18271.4	5706.13	0		-2.22823	-2.08238	-3.68123	-5.49728	-2.86489	-4.5439		763.675	293.819	181.705	4579.87	561.373	28.7152	16753.3	5687.42	2901.43	0		0.243975	0.439826	0.245845	0.0936682	0.147283	0.0265275	0.125866	0.311274	0.508477	N/A
27	PEE	678.806	245.339	218.906	6707.89	782.45	266.194	18475	2596.8	846.051	260.397		-1.46822	-1.63269	-3.09979	-4.65531	-2.83077	-4.44869		194.075	153.993	122.853	1461.59	30.0156	180.627	2987.46	974.213	715.531	146.775		0.285906	0.627673	0.561213	0.217891	0.0383611	0.678552	N/A	0.375159	0.84573	0.563659
28	PHFD	80.6786	0	0	4078.04	249.778	24.5097	7502.43	1759.03	413.766	0		0	0	-4.02916	-7.37838	-2.09258	-4.18047		6.46611	0	0	482.679	166.28	42.452	460.139	649.301	354.455	0		0.0801464	N/A	N/A	0.11836	0.665709	1.73205	0.061332	0.369124	0.856655	N/A
29	PPVQ	145.206	25.0493	0	2609.3	171.718	0	4220.87	481.947	196.183	0		-2.53526	0	-3.92555	0	-3.13059	-4.42727		107.079	43.3867	0	653.698	4.6942	0	340.826	225.164	211.248	0		0.737424	1.73205	N/A	0.250527	0.0273367	N/A	0.0807478	0.467197	1.07679	N/A
30	PVNF #	462.938	53.6628	120.445	5050.55	482.521	128.354	9043.95	2001.68	465.154	0		-3.10882	-1.94244	-3.38778	-5.29824	-2.17574	-4.28117		59.8321	92.9467	72.3517	749.49	15.0553	41.4663	1523.4	1003.64	497.682	0		0.129244	1.73205	0.600702	0.148398	0.0312013	0.323062	0.168444	0.5014	1.06993	N/A
31	PVNF #	91.1347	219.295	197.905	1986.04	222.148	331.983	4262.73	1106.19	418.06	287.283		1.2668	1.11874	-3.1603	-2.58072	-1.94618	-3.35		34.3753	205.622	207.091	445.681	46.1655	288.496	503.025	302.302	106.259	226.699		0.377192	0.937649	1.04642	0.224407	0.207814	0.869009	0.118005	0.273282	0.254171	0.789112
32	SFGD	13461.2	10973.4	11211.4	9796.47	9699.04	12042.9	6290.81	8955.44	8674.36	8604.79		-0.29479	-0.263838	-0.0144187	0.297847	0.509518	0.463512		5511.44	7822.97	9937.35	1617.52	4755.67	4735.09	3242.01	2513.94	2954.05	9024.69		0.409432	0.7129	0.886361	0.165113	0.490323	0.393186	0.515357	0.280716	0.34055	1.0488
33	TVLT	71.9092	0	0	4207.13	0	0	5589.69	2095.11	559.136	0		0	0	0	0	-1.41574	-3.3215		124.55	0	0	1953.51	0	0	427.482	872.741	574.198	0		1.73205	N/A	N/A	0.464332	N/A	N/A	0.0764768	0.416561	1.02694	N/A
34	TYFP	425.701	243.365	1087.21	1286.67	883.323	772.35	4008.63	667.013	489.233	205.06		-0.806716	1.35272	-0.54263	-0.736316	-2.58732	-3.03452		281.435	157.379	711.834	480.211	147.91	429.903	737.664	369.307	707.634	30.4826		0.66111	0.646677	0.654734	0.37322	0.167447	0.556617	0.184019	0.553673	1.44642	0.148652
35	VD	2876.35	837.47	681.894	37760.9	2740.7	744.021	106155	11059.1	2569.58	109.967		-1.78013	-2.07662	-3.78427	-5.66541	-3.26286	-5.36849		1042.22	183.619	137.265	7205.86	129.258	85.6923	13015.6	2911.75	1244.96	15.7738		0.362342	0.219255	0.201299	0.190829	0.0471622	0.115175	0.12261	0.263291	0.484499	0.143441
36	VDPENF	176.304	50.1002	80.7604	3013.1	328.276	23.2745	6856.39	951.069	202.756	0		-1.81517	-1.12634	-3.19827	-7.01636	-2.84983	-5.07963		91.2069	86.7761	82.2022	536.755	48.6357	40.3126	969.274	325.146	211.285	0		0.517328	1.73205	1.01785	0.17814	0.148155	1.73205	0.141368	0.341874	1.04206	N/A
37	VLSPAD	2436.12	2178.45	1461.77	1781.43	2272.04	2239.78	6016.58	1332.3	1386.68	584.774		-0.161286	-0.736872	0.350952	0.330321	-2.17503	-2.11731		842.538	978.534	1508.32	520.574	704.332	617.076	4100.6	177.44	417.957	287.653		0.345852	0.449188	1.03185	0.292223	0.31	0.275508	0.68155	0.133183	0.301409	0.491905
	Glycolysis
38	1-3 (2-3)-diphopshateglycerate (1*)	332741	392487	345116	208320	304908	236048	198680	196342	218035	196635		0.238245	0.0526801	0.549573	0.180281	-0.0170747	0.134116		57973.6	56028.7	40893	28156.1	2811.74	17033.1	35814.3	43250.4	151734	46781.2		0.17423	0.142753	0.118491	0.135158	0.00922159	0.0721593	0.180262	0.220281	0.695917	0.237909
39	3-Phosho-D-glycerate (2*)	52607.1	51349.1	68887.1	56569.3	54773.4	51551.4	70756	45601.4	37525.6	52300.4		-0.0349172	0.388977	-0.0465437	-0.134008	-0.633775	-0.914976		14378.1	10788.6	6505.1	8729.4	4263.42	5602.26	6754.59	12456.2	19099.2	3746.44		0.27331	0.210103	0.0944313	0.154313	0.0778373	0.108673	0.0954631	0.273155	0.508963	0.071633
40	Fructose-1-6-bisphosphate (2*)	24828.1	27384	22398.4	17269.9	21462	15993.8	17671.7	13146	12250.3	175706		0.141358	-0.148582	0.313526	-0.110747	-0.426817	-0.528626		3466.11	3826.41	2038.89	2837.82	641.551	1048.84	3346.48	3024	8764.01	37028.7		0.139604	0.139732	0.0910284	0.164321	0.0298924	0.065578	0.18937	0.230032	0.715413	0.210743
41	Fructose-6-phosphate (3*)	4257.09	4370.67	5519.11	7805.38	8042.63	7637.17	10398.9	6127.43	4052.01	49708.1		0.0379871	0.374569	0.0431981	-0.0314299	-0.763075	-1.35972		735.897	1342.01	159.952	1493.93	552.183	814.281	2277.2	3082.14	2483.8	2751.82		0.172864	0.30705	0.0289816	0.191397	0.068657	0.106621	0.218985	0.503008	0.612979	0.0553595
42	Glucose-6-phosphate (4*)	4257.09	4370.67	5519.11	7805.38	8042.63	7637.17	10398.9	5183.85	4052.01	49708.1		0.0379871	0.374569	0.0431981	-0.0314299	-1.00433	-1.35972		735.897	1342.01	159.952	1493.93	552.183	814.281	2277.2	1449.25	2483.8	2751.82		0.172864	0.30705	0.0289816	0.191397	0.068657	0.106621	0.218985	0.27957	0.612979	0.0553595
43	Glyceraldehyde 3-phosphate (3*)	3785.31	2368.33	5707.59	4666.39	4365.51	5025.98	4629.72	3606.67	3055.8	93771.3		-0.676541	0.592471	-0.0961565	0.107098	-0.360258	-0.599377		943.253	997.375	1002.76	728.337	534.248	318.727	778.073	553.853	545.623	11313.7		0.249188	0.421131	0.175689	0.156082	0.122379	0.0634159	0.16806	0.153564	0.178554	0.120652
44	Glycerone phosphate (1*)	3785.31	2368.33	5707.59	4666.39	4365.51	5025.98	4629.72	3606.67	3055.8	93771.3		-0.676541	0.592471	-0.0961565	0.107098	-0.360258	-0.599377		943.253	997.375	1002.76	728.337	534.248	318.727	778.073	553.853	545.623	11313.7		0.249188	0.421131	0.175689	0.156082	0.122379	0.0634159	0.16806	0.153564	0.178554	0.120652
45	Hexose-phosphate	21786.3	21085.7	33956.1	20468	25891.8	28973.4	16236	16343.2	16016.9	28405.6		-0.0471564	0.64025	0.339124	0.501356	0.0094972	-0.0195986		4935.95	6591.75	1127.06	2902.47	3094.04	493.878	2575.56	4613.15	6779.67	1354.53		0.226563	0.312618	0.0331916	0.141805	0.119499	0.0170459	0.158633	0.282267	0.423282	0.0476852
46	Lactate (1*)	8809.9	6741.08	16854.7	29781.3	25884.7	34595.1	36645.1	11483.6	6180.25	1765.53		-0.386146	0.935952	-0.202305	0.216159	-1.67404	-2.56788		3364.43	2622.72	1207.12	4699.23	4804.18	1069.24	1473.11	5737.13	2540.46	468.083		0.381892	0.389066	0.0716191	0.157791	0.185599	0.0309074	0.0401994	0.499592	0.411061	0.265124
47	Phosphoenolpyruvate (1*)	32791.1	28631.8	39295.4	29912.8	32482.5	24633.1	42142.5	26429.3	22481.8	24486		-0.195684	0.261054	0.1189	-0.28016	-0.67314	-0.906517		9787.65	12093.4	2205.7	3471.62	2184.13	1414.2	4848.23	5808.95	13340.5	1569.46		0.298485	0.422377	0.0561313	0.116058	0.0672402	0.0574103	0.115044	0.219792	0.593389	0.0640964
48	Phosphoenolpyruvate (1*)	30450.9	36084.4	32532.9	18234.6	28596.4	21500.7	17657.9	17844.6	20402.2	17854.8		0.244889	0.0954148	0.649155	0.237705	0.0151705	0.208409		6646.61	5150.43	4406.01	3329.66	1703.07	1924.11	3088.18	4337.8	16010.4	3720.62		0.218273	0.142733	0.135432	0.182602	0.0595556	0.0894906	0.174889	0.243088	0.784739	0.208382
49	sn-Glycerol 3-phosphate (2*) #	30150.7	26586.9	34962.7	36678.8	43861.4	44049.9	35790.5	30682	26047.4	34222		-0.181474	0.213628	0.258004	0.264191	-0.222185	-0.458436		8866.28	9550	10421.3	4747.55	5584.64	1303.33	2411.46	8260.95	8268.94	7454.91		0.294066	0.359199	0.298068	0.129436	0.127325	0.0295875	0.0673771	0.269244	0.317457	0.21784
50	sn-Glycerol 3-phosphate (2*) #	8285.81	7764.96	11697.5	8957.13	9851.56	9882.88	6859.15	5716.25	5026	4324.33		-0.093664	0.497485	0.137315	0.141894	-0.262962	-0.448621		2270.87	2679.29	1019.78	1379.7	1118.99	321.047	858.116	2296.15	2883.55	409.292		0.274068	0.345049	0.0871791	0.154034	0.113585	0.0324852	0.125105	0.401688	0.573727	0.0946487
	Mitochondrial pathway?
51	2-Ketoglutarate (1*)	23374.6	21466.4	43103.8	36688.7	44776	52877.2	30519.3	25818.5	23801.1	767.227		-0.122863	0.882872	0.287389	0.527309	-0.241319	-0.358696		7328.6	11499.9	1969.55	1885.1	4097.54	1301.07	1445.37	5280.77	7788.66	184.653		0.313528	0.535718	0.0456931	0.051381	0.091512	0.0246055	0.0473592	0.204535	0.32724	0.240676
52	4-Aminobutanoate	5575.43	5992.58	8439.57	4819.33	4127.82	8438.35	5969.29	5294.29	5658.02	6178.79		0.104093	0.598086	-0.223452	0.808129	-0.173124	-0.0772641		1999.11	1763.02	470.231	1125.31	462.418	296.432	193.495	1982.27	2841.22	280.675		0.358557	0.294201	0.0557173	0.233499	0.112025	0.0351292	0.032415	0.374417	0.502158	0.0454255
53	Acetyl-CoA (2*)	1129.57	724.3	1368.17	1602.97	1277.73	1451.29	1482.75	597.932	555.583	1410.31		-0.641114	0.276472	-0.327162	-0.143407	-1.31022	-1.4162		232.87	239.369	172.054	392.605	484.434	72.974	118.58	584.68	517.754	304.173		0.206158	0.330483	0.125755	0.244923	0.379136	0.050282	0.079973	0.977838	0.931911	0.215679
54	cis-Aconitic acid (1*)	8421.76	7218	13384.8	7940.99	11191.6	11395.6	6324.55	4689.86	4483.56	19405.3		-0.222522	0.6684	0.495019	0.521088	-0.43142	-0.49632		2823.54	3168.63	1114.41	838.881	1586.77	434.08	1592.05	2016.12	4494.79	2475.28		0.335267	0.43899	0.0832596	0.105639	0.141783	0.0380918	0.251726	0.429889	1.00251	0.127557
55	Citrate (2*)	187001	155362	211636	168369	186627	155328	149868	107444	96158.4	283356		-0.267413	0.178538	0.148532	-0.11631	-0.480102	-0.640206		56196.9	66267	16016.4	27074.5	16913.5	11224.3	20116.7	30831.9	59755.1	17052.4		0.300516	0.426533	0.0756792	0.160805	0.0906274	0.0722619	0.13423	0.286957	0.621423	0.0601802
56	Malate (2*)	15400.1	15762.9	23810.2	18512.4	21471.8	24602.2	23847	14187.6	13557.6	8522.73		0.0335946	0.62864	0.213947	0.410295	-0.749175	-0.814708		5482.29	5156.34	1839.86	3945.41	3356.14	428.197	3071.63	6293.97	8838.41	3216.13		0.35599	0.327118	0.0772717	0.213122	0.156305	0.0174048	0.128806	0.443624	0.651917	0.377359
	Pyrimidine biosynthesis
57	N-Carbamoyl-L-aspartate	6391.51	7450.37	7533.19	12175.5	10854.6	8891.9	17062.8	6859.28	4342.37	687.02		0.221154	0.237103	-0.165669	-0.453415	-1.31473	-1.97431		2282.2	2623.29	717.909	1157.49	1008.83	1232.99	3210.76	2801.61	3127.95	170.366		0.357068	0.352102	0.0952995	0.095067	0.0929401	0.138664	0.188173	0.40844	0.720333	0.247978
58	Orotate (1*)	1097.25	1400.18	2385.32	2645.33	1722.91	2036.08	6774.75	1999.74	974.677	88.3604		0.351723	1.1203	-0.6186	-0.377656	-1.76036	-2.79717		200.372	156.188	388.403	614.525	167.823	233.75	1134.48	500.068	627.061	31.4584		0.182614	0.111549	0.16283	0.232305	0.0974068	0.114804	0.167458	0.250067	0.643353	0.356024
59	Orotidine (2*)	1758.96	1558.02	6530.38	10765.6	9805.03	16194.6	12543.9	29042.6	34356.4	7215.38		-0.175005	1.89245	-0.134832	0.589089	1.21118	1.45359		1271.94	1580.25	2925.45	2478.12	680.178	2004.43	6741.75	6870.67	22182.4	4805.81		0.72312	1.01426	0.447976	0.230189	0.0693703	0.123771	0.537452	0.236572	0.645654	0.666051
	pentose phosphate pathway
60	6-Phospho-D-gluconate (2*)	2988.03	3048.33	4150.43	3675.29	4030.74	4400.43	4039.26	3084.34	2952.23	3470.61		0.0288218	0.474065	0.133188	0.259787	-0.389129	-0.452287		319.663	566.672	397.709	707.544	99.6999	68.3589	783.49	662.403	1535	424.014		0.106981	0.185896	0.0958235	0.192514	0.0247349	0.0155346	0.193969	0.214763	0.519947	0.122173
61	D-Erythrose (NPS) (1*)	1339.7	2599.51	3421.77	1859.23	2007.55	3086.95	1467.97	2223.18	1569.78	3820.8		0.956326	1.35283	0.110735	0.731481	0.598807	0.096742		540.905	755.999	154.695	332.409	107.881	958.226	470.796	541.948	691.983	941.308		0.40375	0.290824	0.0452092	0.178789	0.0537377	0.310412	0.320713	0.243771	0.440815	0.246364
62	NAD+ (2*)	52038.4	49869.8	64536.3	81519.9	84868.1	88241.3	124086	71270.4	59025.6	1626.47		-0.0614109	0.310535	0.0580696	0.114301	-0.799965	-1.07193		15842.2	18812.9	14872.2	12789.8	7450.57	4063.63	16055	22668.2	39218.9	379.312		0.304433	0.377241	0.230446	0.156892	0.08779	0.0460514	0.129386	0.318059	0.664439	0.233212
63	NADH (5*)	15465.7	22759.8	19708.6	7965.33	7604.45	9943.47	10422.1	8544.78	8857.48	82441.9		0.557412	0.349749	-0.0668917	0.320014	-0.286531	-0.234678		5454.81	3196.07	2128.23	986.842	1796.18	766.629	1090.11	3938.13	5009.39	7695.26		0.352703	0.140426	0.107985	0.123892	0.236201	0.0770988	0.104596	0.460882	0.565555	0.0933416
64	NADP+ (2*)	5325.36	6401.93	5909.68	4766.88	5661.71	3812.89	6132.58	4264.29	3463.7	3507.19		0.265627	0.150201	0.248193	-0.322159	-0.524187	-0.824182		1206.83	2047.29	455.372	842.807	455.065	310.856	1021.79	1279.2	2919.79	525.097		0.226619	0.319793	0.0770552	0.176805	0.0803759	0.0815277	0.166616	0.29998	0.84297	0.14972
65	Ribose-5-phosphate (1*)	504.086	343.4	653.457	575.076	814.265	850.286	595.06	277.28	431.584	3414.4		-0.553783	0.37442	0.501746	0.564197	-1.10169	-0.463392		140.338	243.462	24.5499	122.319	13.6981	132.422	441.682	175.653	367.932	186.624		0.2784	0.708975	0.0375693	0.212701	0.0168227	0.155738	0.742248	0.633488	0.852515	0.0546577
66	Sedoheptulose-1/7-phosphate	2171.02	2261.08	2598.1	5782.04	4997.4	4164.49	7288.66	3119.67	2320.22	8111.48		0.0586394	0.259085	-0.210403	-0.47344	-1.22426	-1.65139		603.279	656.892	208.406	974.788	786.22	480.475	1923.39	965.345	1503.66	518.573		0.277878	0.290521	0.0802147	0.168589	0.157326	0.115374	0.263888	0.309439	0.648071	0.0639308
	Amino acids
67	Arginine (1*)	24798.5	26862.1	31951.1	28856.1	27131.2	29076.1	31707.3	22192.5	20034.6	30255.6		0.115318	0.365612	-0.088924	0.0109576	-0.514745	-0.662325		7271.37	6908.29	2253.5	1971.12	2524.61	1121.8	2390.73	5120.64	7827.91	2178.22		0.293218	0.257177	0.0705297	0.0683086	0.0930521	0.0385815	0.0753999	0.230738	0.39072	0.071994
68	Aspartic Acid (2*)	17627.8	11989.3	28845.9	35478.1	34776	32228.2	40666.3	38921.5	34986.5	17552.8		-0.556102	0.710512	-0.0288356	-0.138606	-0.0632669	-0.217037		4423.02	9885.91	3630.31	357.983	1340.46	2138.22	981.508	1402.6	4291.04	3337.69		0.250911	0.824559	0.125852	0.0100902	0.0385456	0.0663464	0.0241356	0.0360367	0.122648	0.190151
69	Citrulline (1*)	3412.28	3588.83	6048.06	3575.57	4243.03	5357.84	2608.91	2427.63	2592.88	6407.89		0.0727788	0.825735	0.246921	0.583477	-0.103902	-0.00889025		1260.87	1225.87	277.828	120.305	414.582	248.373	553.124	774.879	1265.57	284.756		0.36951	0.34158	0.0459367	0.0336464	0.0977088	0.0463569	0.212013	0.319192	0.488092	0.0444384
70	Glutamate (1*)	76233.3	79373.8	111033	60375.2	80770.6	107829	80547	75495.9	86225.2	78967		0.0582409	0.542494	0.419875	0.836714	-0.0934312	0.0982798		16804.4	24071	3797.29	19717.7	17142.9	3089.47	7772.17	16384.6	38707.2	874.629		0.220434	0.303261	0.0341997	0.326586	0.212242	0.0286516	0.0964925	0.217026	0.448908	0.0110759
71	Histidine (1*)	43249.2	31853.7	54101.4	40754.8	44936.3	71783.2	50271	42207.3	55545.8	17260.1		-0.441213	0.322993	0.140908	0.816675	-0.252236	0.143951		19940.2	9191.84	16064.2	12878.2	14560	14854.9	12025.4	10711.5	22883.7	4148.93		0.461053	0.288564	0.296928	0.315991	0.324015	0.206941	0.239211	0.253783	0.411979	0.240377
72	Isoleucine (2*)	3169.38	2874.36	4376.05	4873.99	4507.26	4927.75	5665.23	3380.76	2539.59	4463.21		-0.140958	0.465431	-0.112851	0.0158256	-0.744787	-1.15754		596.073	767.255	39.7762	278.908	124.254	584.492	996.887	1163.98	995.188	300.923		0.188073	0.266931	0.00908953	0.0572237	0.0275676	0.118612	0.175966	0.344296	0.39187	0.067423
73	Lysine (1*)	1052.06	1012.37	1363.34	3220.59	1205.11	1614.12	6014.05	1415.41	1650.54	1223.52		-0.0554704	0.373939	-1.41816	-0.99658	-2.08712	-1.8654		511.542	76.6533	225.624	565.012	134.887	332.284	1897.14	246.976	775.665	140.148		0.486231	0.0757165	0.165493	0.175437	0.111929	0.205861	0.315452	0.174491	0.469947	0.114545
74	Methionine (1*)	6940.18	6269.9	8845.08	9320.8	8944.33	10295.5	8442.95	8225.42	9176.56	11194.3		-0.14653	0.349902	-0.0594794	0.143485	-0.0376581	0.120207		840.225	1414.85	466.737	739.502	312.494	251.443	642.111	1258.35	1492.53	2848.03		0.121067	0.225657	0.052768	0.0793389	0.0349376	0.0244226	0.076053	0.152983	0.162646	0.254418
75	Phenylalanine (4*)	44565.8	41864.1	67570.2	69867.7	64782.9	74642.9	82615.5	54767	43080.1	65288.7		-0.0902227	0.60045	-0.109012	0.0953804	-0.593107	-0.93939		9858.22	11887.1	2841.1	6827.05	2536.89	1042.98	2382.76	11412.4	10913	10349.2		0.221206	0.283945	0.0420466	0.097714	0.0391598	0.0139729	0.0288416	0.208382	0.253318	0.158515
76	Threonine (1*)	20200.8	18177.3	27947.6	32404.1	33748.2	33451.4	26646.2	34656.5	29597.1	27998.1		-0.152273	0.468317	0.0586363	0.0458923	0.379198	0.151527		7923.35	4218.83	2076.05	942.04	2435.72	1385.65	1831.39	3325.93	3475.69	6708.72		0.39223	0.232093	0.0742834	0.0290716	0.0721733	0.0414228	0.0687299	0.0959684	0.117433	0.239614
77	Tryptophan (4*)	12163	11549.7	17261.5	18249.6	16080.4	18637.8	20650.9	14901	12236.6	13497.3		-0.0746438	0.50506	-0.182565	0.0303669	-0.470794	-0.755		3048.97	2934.7	587.488	1907.1	973.849	652.524	562.844	3652.72	1859.84	1841.86		0.250676	0.254093	0.0340345	0.104501	0.0605612	0.0350107	0.0272551	0.245132	0.151989	0.136461
78	Tyrosine (2*)	47557.6	20225.1	75770.3	75182.7	78217.7	90635.4	77689.4	47589.1	52405.8	65826.9		-1.23353	0.671955	0.0570954	0.269674	-0.707086	-0.567991		6777.28	27629.5	3945.36	6824.29	6647.31	185.329	2349.25	5947.24	19824.1	22304.9		0.142507	1.3661	0.05207	0.0907694	0.0849846	0.00204478	0.030239	0.124971	0.37828	0.338841
	Others
79	2-Hydroxyglutarate (1*)	44231.2	23910.6	83913.7	67038.2	78208.2	88728.3	72432.5	55302.4	56492.9	68756.7		-0.887416	0.923841	0.222338	0.404413	-0.389294	-0.358568		15799.9	27531.7	18779	8165.19	7481.96	877.113	7828.73	18101.4	29980.3	12005.6		0.357212	1.15144	0.22379	0.121799	0.0956672	0.00988538	0.108083	0.327317	0.530691	0.174609
80	Betaine (3*)	1462.03	1572.56	3209.64	1774.54	2122.92	2752.75	1513.51	1555.1	1345.12	3394.18		0.10514	1.13443	0.258604	0.633428	0.0391163	-0.17016		351.931	490.725	55.0411	209.46	72.0811	92.2669	170.426	480.852	537.148	1272.18		0.240713	0.312054	0.0171487	0.118036	0.0339537	0.033518	0.112603	0.309209	0.399331	0.374811
81	Carnitine	4589.94	4633.53	5360.34	3575.65	4444.37	5362.1	3249.98	3440.44	3969.19	6740.14		0.0136371	0.22385	0.313775	0.584593	0.0821655	0.288415		539.649	281.927	118.427	176.761	56.4731	113.791	317.387	233.588	207.348	406.523		0.117572	0.0608449	0.0220931	0.0494346	0.0127067	0.0212214	0.0976583	0.0678949	0.0522393	0.0603137
82	CoA (1*)	437.772	320.864	654.645	842.37	679.617	704.655	1338.95	603.771	489.76	342.306		-0.448219	0.580533	-0.309731	-0.257536	-1.14902	-1.45095		34.7052	106.86	132.041	145.964	14.6611	66.889	302.649	422.805	467.172	85.0356		0.0792769	0.333038	0.201698	0.173278	0.0215726	0.0949244	0.226035	0.700274	0.953879	0.24842
83	Creatine	13425.3	16525.6	28279.8	12887.5	17031.3	24303	10475.7	11996.5	13251	29707.7		0.299739	1.07482	0.402215	0.915156	0.195573	0.339056		3979.89	4914.98	1642.97	1197.46	3288.73	858.058	290.274	2591.42	4852.52	565.053		0.296446	0.297417	0.0580967	0.0929164	0.193099	0.0353067	0.0277094	0.216015	0.366201	0.0190204
84	FAD (2*)	151.406	0	235.964	415.196	186.702	443.515	0	94.4568	75.5935	0		0	0.64015	-1.15306	0.0951891	0	0		262.242	0	408.702	382.349	20.2501	631.085	0	163.604	130.932	0		1.73205	N/A	1.73205	0.920887	0.108462	1.42292	N/A	1.73205	1.73205	N/A
85	Glutathione (5*)	759700	722804	1.40456e+06	1.15361e+06	1287035	1.68924e+06	1.09978e+06	732922	741639	1304602		-0.0718258	0.886619	0.157892	0.550216	-0.585476	-0.56842		233050	333356	325707	229629	158772	14115.4	163721	401709	490945	351347		0.306766	0.461198	0.231892	0.199052	0.123363	0.00835608	0.148868	0.548092	0.661972	0.269313
86	myo-Inositol (5*)	3564.65	3458.94	6094.71	5264.22	5338.4	7103.84	4336.88	3901.04	3846.06	3113.44		-0.0434322	0.773796	0.0201889	0.432379	-0.152799	-0.173278		315.276	1075.19	498.753	633.265	1491.88	301.824	815.341	1743.06	2544.35	504.361		0.0884451	0.310843	0.0818338	0.120296	0.279462	0.0424874	0.188002	0.44682	0.661548	0.161995
87	N-Acetyl-D-glucosamine	2231.83	3509.43	3625.5	2017.3	2425.15	5144.49	1236.65	2957.89	2900.02	3933.15		0.653013	0.699953	0.265649	1.3506	1.25813	1.22962		751.231	719.248	3140.04	154.186	3429.69	126.425	475.963	810.931	1198.29	252.874		0.336599	0.204947	0.866098	0.0764317	1.41421	0.0245749	0.384881	0.274159	0.4132	0.0642932
88	Pantothenate (4*)	5476.78	4808.91	10071.6	6145.62	7827.19	10113.9	7166.57	6635.21	4892.82	13122.9		-0.187617	0.878888	0.348935	0.718711	-0.111143	-0.550617		1171.48	1641.32	835.901	866.847	2677.48	1373.82	1528.3	2567.67	1664.62	1777.99		0.213899	0.341308	0.0829961	0.141051	0.342074	0.135835	0.213254	0.386977	0.340217	0.135488
89	Pyroglutamic acid	31124.4	36495.8	26305.9	2733.52	2652.73	3368.69	2656.96	2306.85	417.595	11230.5		0.229685	-0.242662	-0.0432822	0.301429	-0.203854	-2.6696		26555.6	9374.05	22069	569.499	913.866	1949.82	968.085	1541.7	363.7	18181.9		0.85321	0.256853	0.838939	0.208339	0.344501	0.578806	0.364358	0.668315	0.870939	1.61898
90	S-Adenosyl-L-homocysteine (3*)	2508.25	1350.6	1782.64	4168.89	2391.44	1550.08	9084.81	3012.41	1631.33	932.115		-0.893079	-0.492663	-0.801783	-1.42732	-1.59254	-2.47741		586.842	159.24	69.6647	517.869	78.9661	157.392	1120.52	608.725	495.29	98.5893		0.233965	0.117903	0.0390795	0.124222	0.0330203	0.101538	0.123339	0.202073	0.303612	0.105769
91	Tartaric acid (3*)	2320.84	2303.77	4196.19	2803.89	3278.71	4451.44	2583.67	1898.05	1357.17	4893.7		-0.0106535	0.854431	0.225699	0.666843	-0.444909	-0.92882		484.457	459.727	410.61	385.455	79.2674	212.565	415.821	920.669	1202.73	483.437		0.208742	0.199555	0.0978532	0.137471	0.0241764	0.0477519	0.160942	0.485061	0.886202	0.0987878
92	Taurine (1*)	30441.7	30325	45936.5	50635.7	49911.7	49746.3	43253.4	48022.5	45651.4	52871.8		-0.00554018	0.593592	-0.0207772	-0.0255656	0.1509	0.0778461		6211.88	7464.25	6935.56	1860.52	522.524	2086.87	4662.08	2382.36	5202.69	9733.74		0.204058	0.246142	0.150982	0.0367432	0.010469	0.0419502	0.107785	0.0496092	0.113966	0.184101
93	Xanthine (4*)	2360.64	3085.13	3682.87	2253.07	3455.9	4242.87	1055.3	1248.58	1101.19	2105.09		0.386149	0.641649	0.61717	0.913149	0.242635	0.0614024		293.3	411.888	284.321	424.857	183.003	501.021	141.689	181.215	432.664	124.033		0.124246	0.133508	0.0772008	0.188568	0.0529538	0.118085	0.134264	0.145137	0.392907	0.0589205
	# Identified as one continuous peak with two apexes and were treated as independent peaks

## Sheet: 3D7 vs 150 metabolites
Number on heat map S1 Fig B	Metabolites	Mean							Log2 fold change ratio to untreated					Std Dev							Coefficient of Variation
	Nucleotide sugar	3D7 0mM	3D7 0.15mM	3D7 1mM	PTEX 0mM	PTEX 0.15mM	PTEX 1mM		3D7 0.15mM	3D7 1mM	PTEX150 0.15mM	PTEX150 1mM		3D7 0mM	3D7 0.15mM	3D7 1mM	PTEX150 0mM	PTEX150 0.15mM	PTEX150 1mM		3D7 0mM	3D7 0.15mM	3D7 1mM	PTEX150 0mM	PTEX150 0.15mM	PTEX150 1mM
1	Acetyl-glucosamine-6-phosphate	315.942	1561.8	1619.71	240.048	746.692	1131.94		2.30548	2.358	1.63719	2.2374		162.432	1041.58	152.153	120.718	290.243	178.565		0.514119	0.66691	0.0939384	0.502891	0.388705	0.157751
2	ADP-D-glucose	1661.76	1014.39	1548.88	1191.44	1507.97	1252.52		-0.712097	-0.101488	0.3399	0.0721271		185.745	229.948	69.6927	266.617	492.754	283.95		0.111776	0.226685	0.0449955	0.223777	0.326766	0.226703
3	GDP-mannose (1*)	1284.77	1383.21	1077.31	928.929	1278.7	1273.07		0.106515	-0.254075	0.461038	0.454666		163.908	589.6	316.528	487.524	316.923	78.3393		0.127578	0.426254	0.293813	0.524824	0.247848	0.0615359
4	UDP-D-galactose (4*)	18982.3	11709.3	17368	29680	29373.4	28042.5		-0.697004	-0.128224	-0.0149794	-0.0818752		7700.96	1164.96	7636.37	12832.3	10579.8	5714.78		0.405691	0.0994902	0.43968	0.432356	0.360183	0.20379
5	UDP-glucose (2*)	18982.3	11709.3	17368	29680	29373.4	28042.5		-0.697004	-0.128224	-0.0149794	-0.0818752		7700.96	1164.96	7636.37	12832.3	10579.8	5714.78		0.405691	0.0994902	0.43968	0.432356	0.360183	0.20379
6	UDP-N-acetyl-D-glucosamine (4*)	2950.64	14125.2	12932.2	3850.6	9705.38	10405.8		2.25918	2.13187	1.3337	1.43423		407.692	4685.29	2131.86	856.093	2416.29	948.594		0.138171	0.331697	0.164849	0.222327	0.248964	0.0911601
	Nucleotide/sine
7	ADP (1*)	12239.5	9272.83	10845.7	14572.8	17620.2	15504.4		-0.400466	-0.174427	0.273955	0.0893978		1419.16	1982.02	1397.25	4527.51	5666.55	3070.55		0.115949	0.213745	0.12883	0.310683	0.321594	0.198045
8	AMP (3*)	9329.38	6613.01	8547.02	10137.3	14874.5	13154.5		-0.496474	-0.126359	0.553166	0.37588		1835.21	1903.26	1959.14	2331.43	2935.18	1607.42		0.196713	0.287806	0.229219	0.229985	0.197329	0.122195
9	ATP (New 2*)	35937.8	17447.3	32447.9	58661.4	60118.5	47378.4		-1.0425	-0.147379	0.0353972	-0.308183		13445	4221.38	13630.4	30577.5	22158.5	27671.6		0.374118	0.24195	0.420072	0.521254	0.368581	0.584055
10	Guanine (1*)	1386.77	1974.52	1255.48	1296.49	1055.35	1135.39		0.509778	-0.143487	-0.296892	-0.191424		942.369	1007.78	257.074	306.413	271.198	203.915		0.679544	0.510392	0.204762	0.23634	0.256974	0.179599
11	IMP (3*)	30065.7	19890.7	30335	14362.8	13774.8	14503.7		-0.596029	0.0128617	-0.0603057	0.0140812		4911.62	3764.37	5478.54	2751.16	3872.63	1677.89		0.163363	0.189253	0.180601	0.191547	0.281139	0.115687
12	Inosine (1*)	12430.4	11922.7	12198.2	11166.3	9845	11506.6		-0.060164	-0.0272113	-0.181691	0.0433098		1146.11	4209.75	347.447	680.284	1947.77	423.753		0.0922024	0.353087	0.0284836	0.0609229	0.197844	0.0368269
13	Orotidine (2*)	28240.8	27360.7	26632.3	58361.8	59038.5	51760.1		-0.0456715	-0.0846004	0.0166337	-0.173182		2598.81	7077.62	600.657	9755.92	10953.7	5703.34		0.0920234	0.258678	0.0225537	0.167163	0.185535	0.110188
	Haemoglobin peptides
14	DALT	814.885	1214.88	619.414	844.567	562.388	151.732		0.576149	-0.395692	-0.586647	-2.47669		202.969	182.243	128.147	133.959	106.069	29.0334		0.249077	0.150008	0.206884	0.158612	0.188605	0.191347
15	DLH	3139	3059.27	1862.45	4163.77	2380.88	862.584		-0.0371202	-0.7531	-0.806398	-2.27115		360.432	1082.01	93.0447	770.116	487.67	39.237		0.114824	0.353683	0.0499581	0.184957	0.204828	0.0454878
16	DLS	980.276	856.428	953.829	7420.06	4299.99	1320.62		-0.194857	-0.0394578	-0.787099	-2.49022		220.562	371.302	21.5634	763.717	653.473	65.6821		0.225	0.433547	0.0226072	0.102926	0.151971	0.0497359
17	ESFG	792.284	707.608	970.627	469.072	286.605	82.3775		-0.163067	0.292899	-0.710743	-2.50949		86.4642	268.123	203.664	67.1006	71.2621	71.4329		0.109133	0.378914	0.209827	0.14305	0.248642	0.867141
18	HLD	3139	3059.27	1862.45	4163.77	2380.88	862.584		-0.0371202	-0.7531	-0.806398	-2.27115		360.432	1082.01	93.0447	770.116	487.67	39.237		0.114824	0.353683	0.0499581	0.184957	0.204828	0.0454878
19	HVDD	6040.52	7289.25	4139.56	6663.39	4577.02	1678.94		0.271099	-0.545195	-0.541847	-1.9887		270.839	3486.81	698.346	1145.88	839.884	77.1473		0.0448371	0.478349	0.168701	0.171967	0.1835	0.0459499
20	LD/DL †	256.324	181.12	131.95	2105.46	1297.36	257.44		-0.501023	-0.957975	-0.698559	-3.03183		69.4328	313.709	118.489	302.348	492.49	132.708		0.270879	1.73205	0.897986	0.143601	0.37961	0.51549
21	LD/DL †	1679.12	1151.92	1423.04	2125.95	2401.53	2028.59		-0.543673	-0.238727	0.175843	-0.0676301		113.688	338.149	306.953	162.606	428.795	135.586		0.0677067	0.293554	0.215702	0.076486	0.178551	0.0668373
22	PD	45823.3	63810.4	45804.5	65873.8	43001.7	16542.9		0.477712	-0.000590284	-0.615311	-1.9935		3976.31	13149.8	9199.91	9504.16	10164.7	1797.8		0.0867749	0.206075	0.200852	0.144278	0.236378	0.108675
23	PE	7486.91	9615.87	6958.35	81916	48522.4	13867.8		0.361046	-0.105626	-0.755494	-2.5624		506.478	3234.08	249.359	22096	13681.2	2123.68		0.0676485	0.336328	0.035836	0.26974	0.281956	0.153137
24	PEE	253.757	334.181	320.062	9068.15	7166.09	352.775		0.397181	0.334904	-0.339623	-4.68399		439.52	578.818	554.363	5966.14	394.312	395.47		1.73205	1.73205	1.73205	0.657922	0.0550248	1.12103
25	PNAL	1322.07	1462.45	1051.28	1650.02	859.572	166.799		0.145592	-0.330654	-0.940795	-3.3063		182.181	162.703	188.774	55.4402	141.471	42.161		0.1378	0.111254	0.179567	0.0335997	0.164583	0.252765
26	PNALS	748.233	463.791	941.709	524.935	482.578	134.442		-0.690013	0.331794	-0.121375	-1.96516		217.249	404.153	335.997	95.6831	101.076	46.9528		0.290349	0.871411	0.356795	0.182276	0.20945	0.349243
27	PVNF	4091.97	3962.09	2707.52	3076.19	1251.83	235.508		-0.0465347	-0.595823	-1.2971	-3.70729		395.772	1005.45	1082.75	264.713	120.649	59.8673		0.0967191	0.253766	0.399903	0.0860522	0.0963781	0.254205
28	PVQ	853.1	2263.87	1260.23	1536.88	1056.55	434.231		1.408	0.562896	-0.540635	-1.82347		203.35	855.117	247.859	143.782	76.9052	94.0969		0.238367	0.377724	0.196678	0.0935548	0.0727887	0.216698
29	PVQA	1322.07	1462.45	1051.28	1650.02	859.572	166.799		0.145592	-0.330654	-0.940795	-3.3063		182.181	162.703	188.774	55.4402	141.471	42.161		0.1378	0.111254	0.179567	0.0335997	0.164583	0.252765
30	PWTQ	0	0	0	479.776	192.364	70.617		0	0	-1.31852	-2.76427		0	0	0	203.421	55.2746	61.3024					0.423992	0.287343	0.868097
31	TVLT	258.831	0	426.275	433.551	0	0		0	0.719775	0	0		50.3499	0	429.052	189.412	0	0		0.194528		1.00651	0.436886
32	VD	247.338	103.377	209.164	1463.83	479.336	171.043		-1.25857	-0.241848	-1.61064	-3.09731		428.402	179.055	362.283	1275.76	471.356	296.256		1.73205	1.73205	1.73205	0.871523	0.983353	1.73205
	Glycolysis
33	CDP-ethanolamine	2701.77	3969.2	2834.21	1489.24	1645.06	1482.29		0.554945	0.0690434	0.143567	-0.00674466		545.692	704.06	112.09	265.19	291.778	191.471		0.201976	0.177381	0.0395488	0.178071	0.177366	0.129172
34	Hexose-phosphate #	21930.4	11955.7	21784.2	29292.7	40413.7	35051.6		-0.875232	-0.00965206	0.464302	0.258938		2524.14	1954.37	7156.91	3757.9	9080.11	3956.16		0.115098	0.163468	0.328537	0.128288	0.224679	0.112867
35	Hexose-phosphate #	8256.61	4696.25	8187.24	8527.41	9788.13	8647.76		-0.814042	-0.0121724	0.198925	0.0202192		3389.93	5820.09	2276.46	5309.85	2434.1	1336.1		0.410572	1.23931	0.27805	0.62268	0.248678	0.154502
36	Lactate (1*)	66077.5	86092.6	65802.6	49210.8	40727.9	38347.7		0.381731	-0.006014	-0.272958	-0.359833		9467.41	35803	38406.7	1406.19	3285.16	1403.11		0.143277	0.415866	0.583666	0.0285749	0.0806613	0.0365892
37	sn-glycero-3-Phospho-1-inositol	2902.65	19589.6	3678.38	1007.67	2030.5	3060.96		2.75465	0.341698	1.01081	1.60297		1499.99	11761.1	1728.59	780.024	394.552	476.001		0.516765	0.600374	0.469933	0.774089	0.194313	0.155507
	Mitochondrial pathway?
38	2-Ketoglutarate	154090	318079	183219	70093	58542.2	55997.5		1.04561	0.249793	-0.259794	-0.323907		101594	88717.1	98996.5	69661.5	28301.8	27680		0.659314	0.278915	0.540317	0.993845	0.483443	0.494307
39	Citrate (2*)	96931.6	64666.8	91878.7	78007	80784.6	66268.5		-0.583941	-0.0772362	0.0504776	-0.23528		103149	43419.3	97937.2	44223.5	25764.9	16175.9		1.06415	0.67143	1.06594	0.566918	0.318933	0.244097
40	Fumarate	11594.2	21665.9	11377.5	5044.39	4543.6	3334.08		0.902022	-0.0272201	-0.150846	-0.597393		1764.79	6750.72	73.0461	926.202	591.287	707.977		0.152213	0.311583	0.00642022	0.18361	0.130136	0.212345
41	Malate (2*)	423251	840194	529185	375190	418878	353321		0.98921	0.322261	0.158909	-0.0866441		156764	225391	230025	100644	52891.9	35975		0.370382	0.268261	0.434677	0.268247	0.12627	0.10182
42	Pyruvate (3*)	22491	20636.7	23223.5	35689.9	34535.6	34486.7		-0.124133	0.0462392	-0.0474304	-0.0494753		1315.66	6316.99	645.373	3371.18	6055.02	3101.47		0.0584973	0.306105	0.0277897	0.0944576	0.175327	0.0899324
43	Succinate	17682.2	44495.1	16557.1	10688	14841.4	14274.1		1.33135	-0.0948448	0.473625	0.417399		8025.91	22593.3	10120.8	3855.88	1570.1	5364.23		0.453898	0.50777	0.611267	0.360766	0.105792	0.375802
	Pyrimidine biosynthesis
44	Carbamoyl-aspartate	567684	779812	542775	176414	135990	70617.7		0.458037	-0.0647358	-0.375462	-1.32087		97900.8	75213.1	15423.1	29251.6	27003.4	3537.39		0.172456	0.0964504	0.0284153	0.165812	0.198568	0.0500922
45	Ornithine (2*)	7518.48	6987.09	7125.12	10062.1	11664.5	8975.78		-0.105749	-0.0775273	0.213195	-0.16482		2169.27	1600.29	2441.91	1227.91	427.379	1446.6		0.288525	0.229035	0.342719	0.122033	0.0366393	0.161167
46	Orotate (1*)	5083.47	28159.6	12241.1	2953.52	3368.72	2756.71		2.46974	1.26785	0.189767	-0.0994876		1611.18	11980	1928.78	634.9	460.313	1060.2		0.316944	0.425435	0.157566	0.214964	0.136643	0.38459
	pentose phosphate pathway
47	6-Phospho-D-gluconate (2*)	683.125	83.4318	501.935	770.449	625.797	738.979		-3.03348	-0.444647	-0.300004	-0.0601672		740.242	144.508	217.272	587.234	207.004	195.305		1.08361	1.73205	0.432869	0.762197	0.330784	0.264291
48	NAD+ (2*)	23474	33433.6	20142.7	9225.98	9121.42	10208.9		0.510235	-0.220805	-0.0164445	0.146054		8989.12	8959.77	3935.37	3352.8	913.511	2164.52		0.38294	0.267987	0.195375	0.363409	0.10015	0.212023
49	NADP+ (2*)	1175.82	889.891	1025.42	450.304	794.278	635.479		-0.401962	-0.197451	0.818745	0.496945		132.066	317.206	336.674	200.981	167.867	234.655		0.112318	0.356455	0.328329	0.446324	0.211345	0.369257
50	Ribose-5-phosphate	3611.19	970.273	2152.35	4166.59	4124.72	2856.73		-1.89601	-0.746561	-0.0145703	-0.544502		2880.95	346.087	1023.72	2710.09	2358.21	1014.83		0.797786	0.35669	0.47563	0.650433	0.571726	0.355242
51	Sedoheptulose-1/7-phosphate	4223.12	10776.1	4309.91	5471.18	6788.66	6359.7		1.35146	0.0293504	0.311274	0.217108		1184.46	4282.28	1126.39	2080.26	144.471	502.29		0.280471	0.397386	0.261348	0.380221	0.0212813	0.0789801
	Amino acids
52	Arginine (1*)	21292.1	6806.94	21822.4	18417.1	21562.3	18145.1		-1.64524	0.0354893	0.227465	-0.0214636		2340.24	11790	2983.34	1952.61	4603.19	1073.59		0.109911	1.73205	0.13671	0.106021	0.213483	0.0591669
53	Asparagine (2*)	118107	150957	113226	116235	148739	130496		0.35404	-0.0608961	0.355744	0.166961		8673.99	35423	9350.8	43950.4	15382.3	24947.1		0.0734415	0.234656	0.0825853	0.378118	0.103418	0.191172
54	Aspartic Acid (2*)	329217	258812	348426	630489	612029	642684		-0.347132	0.0818125	-0.0428707	0.0276397		126148	50611.6	163742	104475	155280	80583.3		0.383177	0.195553	0.469947	0.165706	0.253713	0.125385
55	Citrulline (1*)	3429.29	361.01	2753.87	5163.02	4347.3	4544.52		-3.2478	-0.316446	-0.248096	-0.184087		442.368	625.289	389.74	364.84	766.191	341.445		0.128997	1.73205	0.141524	0.070664	0.176245	0.0751333
56	Glutamate (1*)	1.40364e+06	1.33975e+06	1.35871e+06	1.82961e+06	2.31739e+06	2.19955e+06		-0.0672121	-0.0469312	0.340964	0.265677		161485	134945	209992	205554	440314	131409		0.115047	0.100725	0.154552	0.112349	0.190005	0.0597433
57	Glutamine (1*)	534815	782266	541632	410014	531569	449882		0.548619	0.0182726	0.374585	0.133875		106142	170980	148140	168958	80837.3	122208		0.198464	0.21857	0.273506	0.412078	0.152073	0.271645
58	Isoleucine (2*)	141381	184470	161362	155622	162925	148325		0.383795	0.190716	0.0661597	-0.0692793		16585.8	69757.4	53841.8	13639.3	19245.4	2410.15		0.117312	0.378151	0.33367	0.0876439	0.118125	0.0162491
59	Leucine (1*)	159494	208043	183524	172731	171602	166673		0.383375	0.202466	-0.00945883	-0.0515088		17413	74000.1	68990.4	15618.1	25817.3	3800.49		0.109176	0.355697	0.37592	0.0904185	0.150448	0.0228021
60	Lysine (1*)	3331.54	2551.81	2738.34	2217.21	2305.66	1906.62		-0.384666	-0.282885	0.0564321	-0.217727		153.273	357.246	414.969	303.748	588.992	644.877		0.0460067	0.139997	0.15154	0.136996	0.255455	0.33823
61	Methionine (1*)	60663.2	76984.1	63305.6	70639.3	73580.2	67830.1		0.343739	0.061513	0.0588459	-0.0585461		4259.26	24971.9	18767.3	6392.42	10459.9	3233.31		0.0702116	0.324378	0.296455	0.0904938	0.142157	0.0476677
62	Phenylalanine (New 5*)	78221.3	112292	92530.3	84979.2	84303	82346.2		0.521627	0.242365	-0.0115258	-0.0454078		10604.5	43709.4	39264.9	10415.1	11021.1	2949.53		0.135571	0.389246	0.424346	0.122561	0.130732	0.0358186
63	Proline (1*)	43850.3	55842.4	46188.4	45988.2	51366.4	45497.1		0.348773	0.0749446	0.159562	-0.0154897		4485.22	17592.2	8190.75	4122.41	6403.96	1195.4		0.102285	0.315033	0.177333	0.0896406	0.124672	0.0262742
64	Serine (NPS) (2*)	78658.8	81128.3	71611.3	102789	112060	100209		0.0445973	-0.135422	0.124583	-0.0366771		12329.5	18579.6	12090.4	4715.12	21244.1	3518.09		0.156747	0.229015	0.168834	0.0458718	0.189578	0.0351076
65	Threonine (1*)	41788.3	76781	39320	50525.9	55667.2	56226		0.877651	-0.0878341	0.139804	0.154212		12325.4	26951.3	15761.8	23887.5	7557.94	11493.8		0.294949	0.351016	0.400859	0.472777	0.13577	0.204421
66	Tryptophan (4*)	33280.1	49097.9	38209.4	37181.8	35585.8	36135.6		0.561001	0.199268	-0.0632974	-0.0411756		7822.94	20828.3	17431.2	7029.47	3643.64	2790.44		0.235064	0.424219	0.456202	0.189057	0.10239	0.0772213
67	Tyrosine (2*)	90482.5	106149	93911.3	105525	103571	98955.4		0.230384	0.05366	-0.0269748	-0.0927389		8228.76	31224.3	22234.1	10745.1	14706.7	3374.36		0.0909431	0.294154	0.236756	0.101825	0.141996	0.0340998
68	Valine (1*)	57631.2	71201.3	61578.3	58098	59024.1	56026.2		0.305054	0.0955717	0.0228143	-0.0523874		3957.94	23848.8	11777	3468.51	9536.28	1922.8		0.0686771	0.334949	0.191253	0.0597011	0.161566	0.0343196
	Others
69	2-Hydroxyglutarate (1*)	586027	559682	646802	652831	766562	670118		-0.0663588	0.142357	0.231691	0.0377058		49922.4	106970	226042	91066.3	113713	49126.9		0.0851878	0.191126	0.349477	0.139494	0.148341	0.0733108
70	Folate	8916.25	9164.89	12682.5	1498.78	6806.5	2255.51		0.0396797	0.508335	2.18312	0.589662		5834.94	9795.91	2863.15	1408.47	2133.61	2864.43		0.654416	1.06885	0.225755	0.939743	0.313466	1.26997
71	Glutathione (5*)	1.69064e+06	1.20191e+06	1.54874e+06	2.65479e+06	2.46969e+06	2.2305e+06		-0.492238	-0.126476	-0.104267	-0.251231		274089	39725.1	293554	320387	613590	229314		0.162122	0.0330516	0.189544	0.120683	0.248448	0.102808
72	Pantothenate (4*)	5314.41	7986.55	6566.58	9026.8	10412.8	8846.01		0.587663	0.305232	0.206069	-0.0291872		770.94	2809.63	3382.14	496.479	325.653	378.931		0.145066	0.351795	0.515054	0.0550006	0.0312743	0.0428363
73	Phosphoenolpyruvate (1*)	38606.9	8922.4	40453.4	45415.1	46924.6	44522.4		-2.11335	0.0674035	0.0471725	-0.0286405		46886.4	3551.15	47018.2	36240.3	14391.6	14613.2		1.21446	0.398004	1.16228	0.79798	0.306696	0.328221
74	Pyroglutamic acid	296252	334821	291932	237200	216219	198950		0.176562	-0.0211956	-0.133613	-0.253697		37648.9	112534	140082	20473	23151.9	8737.81		0.127084	0.336102	0.479844	0.0863111	0.107077	0.0439196
75	Xanthine (4*)	57743.9	81791.1	59305.6	76779.5	67408	70171.1		0.502275	0.0384999	-0.187802	-0.129845		9825.79	35278.2	29425.4	16437.1	6476.29	10295.9		0.170161	0.431321	0.496165	0.214082	0.096076	0.146726
	† cannot discriminate between either sequence
	# Identified as one continuous peak with two apexes and were treated as independent peaks
